# Supplementary material for: TaqMan Real-Time PCR Assays for Single-Nucleotide Polymorphisms Which Identify Francisella tularensis and Its Subspecies and Subpopulations
Source: PLoS One. 2014 Sep 19;9(9):e107964. doi: 10.1371/journal.pone.0107964 (PMC4169575; doi:10.1371/journal.pone.0107964)
Supplement: Table S1 — Strain Table. (XLS) [file pone.0107964.s001.xls]

## Sheet: Strain Table
Table S1. Isolates used in this study.
IDa	Original IDb	Originating labc	Typed	Country	Year
F0005	FSC 041	SDRA	AI	Canada	1935
F0065	MD00-2970	CDC	AI	USA	2000
F0066	MA00-2972	CDC	AI	USA	2000
F0067	MA00-2973	CDC	AI	USA	2000
F0068	MA00-2987	CDC	AI	USA	2000
F0070	OK00-2732	CDC	AI	USA	2000
F0085	OK-TUL-3	OKDH	AI	USA	1993
F0244	83A-5698	CADH	AI	USA	1983
F0246	93A-5254	CADH	AI	USA	1993
F0276	94A-3325	CADH	AI	USA	1994
F0297	FSC 047	SDRA	AI	USA	unknown
F0298	FSC 052	SDRA	AI	USA	unknown
F0306	AR01-1117	CDC	AI	USA	2001
F0308	MA01-2505	CDC	AI	USA	1978
F0314	MO01-4055	CDC	AI	USA	2001
F0332	NY98-1732	CDC	AI	USA	1998
F0336	AK96-2888	CDC	AI	USA	1996
F0348	AR03-1800	CDC	AI	USA	2003
F0359	NC01-5379	CDC	AI	USA	2001
F0368	KS03-2487	CDC	AI	USA	2003
F0369	GA02-5458	CDC	AI	USA	1998
F0370	MI01-2654	CDC	AI	USA	2001
F0385	OSU-3	OSU	AI	USA	unknown
F0389	OSU-7	OSU	AI	USA	unknown
F0392	OSU-10	OSU	AI	USA	unknown
F0402	OSU-20	OSU	AI	USA	unknown
F0413	OKH-10	OSU/OKDH	AI	USA	unknown
F0414	NC-1	OSU	AI	USA	1998
F0415	NC-2	OSU	AI	USA	1998
F0282	KS00-1817	CDC	AIa	USA	2000
F0307	ND00-0952	CDC	AIa	USA	2000
F0312	CO99-1817	CDC	AIa	USA	1999
F0324	AR01-0903	CDC	AIa	USA	2001
F0384	OSU-2	OSU	AIa	USA	unknown
F0403	OSU-21	OSU	AIa	USA	unknown
F0008	FSC 046	SDRA	AIa	USA	1940
F0061	KS00-0948	CDC	AIa	USA	2000
F0062	KS00-0949	CDC	AIa	USA	2000
F0063	SD00-3146	CDC	AIa	USA	2000
F0064	SD00-3147	CDC	AIa	USA	2000
F0069	OK00-2731	CDC	AIa	USA	2000
F0071	OK00-2733	CDC	AIa	USA	2000
F0072	CO00-3111	CDC	AIa	USA	2000
F0076	OK-ADA	OKDH	AIa	USA	2000
F0077	OK-CAN	OKDH	AIa	USA	1993
F0078	OK-CHK	OKDH	AIa	USA	2000
F0079	OK-HUG	OKDH	AIa	USA	1993
F0080	OK-OKL-1	OKDH	AIa	USA	1994
F0084	OK-TUL-2	OKDH	AIa	USA	1996
F0281	MO01-2148	CDC	AIa	USA	2001
F0287	AR99-3448	CDC	AIa	USA	1999
F0313	CA00-0036	CDC	AIa	USA	2000
F0315	MO01-1907	CDC	AIa	USA	2001
F0347	GA02-5426	CDC	AIa	USA	1981
F0357	SD97-2107	CDC	AIa	USA	1997
F0379	PA03-3835mp	CDC	AIa	USA	2003
F0383	OSU-1	OSU	AIa	USA	unknown
F0386	OSU-4	OSU	AIa	USA	unknown
F0387	OSU-5	OSU	AIa	USA	unknown
F0388	OSU-6	OSU	AIa	USA	unknown
F0390	OSU-8	OSU	AIa	USA	unknown
F0391	OSU-9	OSU	AIa	USA	unknown
F0393	OSU-11	OSU	AIa	USA	unknown
F0394	OSU-12	OSU	AIa	USA	unknown
F0395	OSU-13	OSU	AIa	USA	unknown
F0396	OSU-14	OSU	AIa	USA	unknown
F0397	OSU-15	OSU	AIa	USA	unknown
F0398	OSU-16	OSU	AIa	USA	unknown
F0399	OSU-17	OSU	AIa	USA	unknown
F0401	OSU-19	OSU	AIa	USA	unknown
F0404	OKH-1	OSU/OKDH	AIa	USA	unknown
F0405	OKH-2	OSU/OKDH	AIa	USA	unknown
F0406	OKH-3	OSU/OKDH	AIa	USA	unknown
F0407	OKH-4	OSU/OKDH	AIa	USA	unknown
F0408	OKH-5	OSU/OKDH	AIa	USA	unknown
F0409	OKH-6	OSU/OKDH	AIa	USA	unknown
F0410	OKH-7	OSU/OKDH	AIa	USA	unknown
F0411	OKH-8	OSU/OKDH	AIa	USA	unknown
F0412	OKH-9	OSU/OKDH	AIa	USA	unknown
F0567	Schu4	Batelle	AIa	USA	1941
F0007	FSC 199	SDRA	AIa	Slovakia	1988
F0305	FSC 198	SDRA	AIa	Slovakia	1988
F0009	FSC 053	SDRA	AII	USA	1954
F0010	FSC 054	SDRA	AII	USA	1953
F0309	NM99-0295	CDC	AII	USA	1999
F0311	CO01-2364	CDC	AII	USA	2001
F0327	NM99-0351	CDC	AII	USA	1999
F0331	WY01-3911	CDC	AII	USA	2001
F0335	UT00-2643	CDC	AII	USA	2000
F0362	CO01-3713	CDC	AII	USA	2001
F0367	WY01-3650	CDC	AII	USA	2001
F0371	CO03-2601	CDC	AII	USA	2003
F0380	NMFTA1	UNM	AII	USA	2004
F0526	Cottontail rabbit	AZDH	AII	USA	unknown
F0296	FSC 042	SDRA	AII	Canada	unknown
F0239	82A-5092	CADH	AII	USA	1982
F0240	85A-4020	CADH	AII	USA	1985
F0248	84A-5401	CADH	AII	USA	1984
F0258	84A-5138	CADH	AII	USA	1984
F0267	85A-3490	CADH	AII	USA	1985
F0278	88A-4378	CADH	AII	USA	1988
F0279	93A-4172	CADH	AII	USA	1993
F0325	TX00-1591	CDC	AII	USA	2000
F0333	NV97-2342	CDC	AII	USA	1997
F0334	UT01-3057	CDC	AII	USA	2001
F0363	UT02-1927	CDC	AII	USA	2002
F0374	UT03-2228mp	CDC	AII	USA	2003
F0310	CA97-0499	CDC	AII	USA	1993
F0319	AZ01-4999	CDC	AII	USA	2001
F0337	CA02-0099	CDC	AII	USA	2002
F0354	CO96-1595	CDC	AII	USA	1996
F0358	UT01-3714	CDC	AII	USA	2001
F0366	GA02-5420	CDC	AII	USA	1980
F0419	ATCC 6223	OSU	AII	USA	1920
F0288	WY96-3418mp	CDC	AII	USA	1996
F0014	FSC 021	SDRA	B (Japonica)	Japan	1958
F0015	FSC 022	SDRA	B (Japonica)	Japan	1950
F0016	FSC 017	SDRA	B (Japonica)	Japan	1926
F0017	FSC 075	SDRA	B (Japonica)	Japan	1957
F0292	FSC 020	SDRA	B (Japonica)	Japan	unknown
F0293	FSC 023	SDRA	B (Japonica)	Japan	unknown
F0294	FSC 024	SDRA	B (Japonica)	Japan	unknown
F0269	82A-5329	CADH	B	USA	1982
F0329	CA97-0657	CDC	B	USA	1997
F0177	FSC 292	SDRA	B	Finland	2000
F0158	FSC 229	SDRA	B	Sweden	1998
F0199	FSC 241	SDRA	B	Sweden	1995
F0203	FSC 336	SDRA	B	Sweden	1995
F0204	FSC 327	SDRA	B	Sweden	1995
F0207	FSC 176	SDRA	B	Sweden	1995
F0208	FSC 337	SDRA	B	Sweden	1995
F0212	FSC 285	SDRA	B	Sweden	2000
F0213	FSC 259	SDRA	B	Sweden	2000
F0216	FSC 262	SDRA	B	Sweden	2000
F0222	FSC 268	SDRA	B	Sweden	2000
F0223	FSC 269	SDRA	B	Sweden	2000
F0234	FSC 280	SDRA	B	Sweden	2000
F0055	AZ00-1066	CDC	B	USA	2000
F0056	AZ00-1067	CDC	B	USA	2000
F0057	AZ00-1179	CDC	B	USA	2000
F0058	AZ00-1180	CDC	B	USA	2000
F0059	AZ00-1324	CDC	B	USA	2000
F0060	AZ00-1325	CDC	B	USA	2000
F0087	AZ-MAR-2	AZDH	B	USA	2000
F0088	AZ-MAR-3	AZDH	B	USA	2000
F0089	AZ-MAR-4	AZDH	B	USA	2000
F0090	AZ-MAR-5	AZDH	B	USA	2000
F0091	AZ-MAR-6	AZDH	B	USA	2000
F0092	AZ-MAR-7	AZDH	B	USA	2000
F0251	94A-3157	CADH	B	USA	1994
F0257	91A-5970	CADH	B	USA	1991
F0263	84A-4204	CADH	B	USA	1984
F0264	83A-7152	CADH	B	USA	1983
F0361	KY01-4049	CDC	B	USA	2001
F0228	FSC 274	SDRA	B	Sweden	2000
F0596	AF44	BIM	B	Austria	unknown
F0649	DF182	BIM	B	Germany	unknown
F0650	DF183	BIM	B	Germany	unknown
F0108	FSC 310	SDRA	B	Sweden	1981
F0109	FSC 311	SDRA	B	Sweden	1981
F0111	FSC 313	SDRA	B	Sweden	1981
F0112	FSC 314	SDRA	B	Sweden	1981
F0113	FSC 315	SDRA	B	Sweden	1981
F0118	FSC 320	SDRA	B	Sweden	1981
F0119	FSC 321	SDRA	B	Sweden	1981
F0162	FSC 162	SDRA	B	Sweden	1995
F0214	FSC 260	SDRA	B	Sweden	2000
F0218	FSC 264	SDRA	B	Sweden	2000
F0219	FSC 265	SDRA	B	Sweden	2000
F0220	FSC 266	SDRA	B	Sweden	2000
F0221	FSC 267	SDRA	B	Sweden	2000
F0224	FSC 270	SDRA	B	Sweden	2000
F0225	FSC 271	SDRA	B	Sweden	2000
F0229	FSC 275	SDRA	B	Sweden	2000
F0231	FSC 277	SDRA	B	Sweden	2000
F0232	FSC 278	SDRA	B	Sweden	2000
F0236	FSC 282	SDRA	B	Sweden	2000
F0164	FSC 250	SDRA	B	Finland	1996
F0165	FSC 251	SDRA	B	Finland	1997
F0166	FSC 252	SDRA	B	Finland	1997
F0167	FSC 253	SDRA	B	Finland	1997
F0168	FSC 254	SDRA	B	Finland	1997
F0169	FSC 255	SDRA	B	Finland	1997
F0170	FSC 256	SDRA	B	Finland	1997
F0171	FSC 286	SDRA	B	Finland	2000
F0172	FSC 287	SDRA	B	Finland	2000
F0173	FSC 288	SDRA	B	Finland	2000
F0174	FSC 289	SDRA	B	Finland	2000
F0175	FSC 290	SDRA	B	Finland	2000
F0176	FSC 291	SDRA	B	Finland	2000
F0178	FSC 293	SDRA	B	Finland	2000
F0179	FSC 294	SDRA	B	Finland	2000
F0180	FSC 295	SDRA	B	Finland	2000
F0181	FSC 296	SDRA	B	Finland	2000
F0182	FSC 297	SDRA	B	Finland	2000
F0183	FSC 298	SDRA	B	Finland	2000
F0184	FSC 299	SDRA	B	Finland	2000
F0185	FSC 300	SDRA	B	Finland	2000
F0186	FSC 301	SDRA	B	Finland	2000
F0655	4941-G	NCDCPH	B	Georgia	1956
F0656	4947-G	NCDCPH	B	Georgia	1956
F0657	4944-G	NCDCPH	B	Georgia	1974
F0658	6958-G	NCDCPH	B	Georgia	2007
F0659	8152-G	NCDCPH	B	Georgia	1990
F0660	4778-G	NCDCPH	B	Georgia	2004
F0661	8798-G	NCDCPH	B	Georgia	1992
F0662	8913-G	NCDCPH	B	Georgia	1997
F0663	8976-G	NCDCPH	B	Georgia	1997
F0664	8977-G	NCDCPH	B	Georgia	1997
F0665	2800-G	NCDCPH	B	Georgia	1982
F0666	4755-G	NCDCPH	B	Georgia	2004
F0667	4777-G	NCDCPH	B	Georgia	2004
F0668	4788-G	NCDCPH	B	Georgia	2004
F0669	2026-G	NCDCPH	B	Georgia	2002
F0670	4808-G	NCDCPH	B	Georgia	2004
F0671	unknown	NCDCPH	B	Georgia	unknown
F0672	4809-G	NCDCPH	B	Georgia	2004
F0673	unknown	NCDCPH	B	Georgia	unknown
F0674	7435-G	NCDCPH	B	Georgia	2007
F0675	7437-G	NCDCPH	B	Georgia	2007
F0676	7573-G	NCDCPH	B	Georgia	2007
F0677	8898-G	NCDCPH	B	Georgia	2008
F0678	8932-G	NCDCPH	B	Georgia	2008
F0679	8933-G	NCDCPH	B	Georgia	2008
F0019	FSC 257	SDRA	B	Russia	1949
F0033	FSC 076	SDRA	B	Sweden	1981
F0094	FSC 103	SDRA	B	Sweden	1981
F0095	FSC 104	SDRA	B	Sweden	1981
F0096	FSC 105	SDRA	B	Sweden	1981
F0097	FSC 106	SDRA	B	Sweden	1981
F0098	FSC 108	SDRA	B	Sweden	1981
F0099	FSC 109	SDRA	B	Sweden	1981
F0100	FSC 114	SDRA	B	Sweden	1981
F0101	FSC 303	SDRA	B	Sweden	1981
F0102	FSC 304	SDRA	B	Sweden	1981
F0103	FSC 305	SDRA	B	Sweden	1981
F0104	FSC 306	SDRA	B	Sweden	1981
F0105	FSC 307	SDRA	B	Sweden	1981
F0106	FSC 308	SDRA	B	Sweden	1981
F0107	FSC 309	SDRA	B	Sweden	1981
F0114	FSC 316	SDRA	B	Sweden	1981
F0115	FSC 317	SDRA	B	Sweden	1981
F0116	FSC 318	SDRA	B	Sweden	1981
F0117	FSC 319	SDRA	B	Sweden	1981
F0120	FSC 322	SDRA	B	Sweden	1981
F0121	FSC 323	SDRA	B	Sweden	1981
F0122	FSC 165	SDRA	B	Sweden	1995
F0123	FSC 167	SDRA	B	Sweden	1995
F0124	FSC 171	SDRA	B	Sweden	1995
F0125	FSC 173	SDRA	B	Sweden	1995
F0126	FSC 174	SDRA	B	Sweden	1995
F0127	FSC 325	SDRA	B	Sweden	1995
F0128	FSC 326	SDRA	B	Sweden	1995
F0129	FSC 328	SDRA	B	Sweden	1995
F0130	FSC 329	SDRA	B	Sweden	1995
F0131	FSC 330	SDRA	B	Sweden	1995
F0134	FSC 200	SDRA	B	Sweden	1998
F0135	FSC 201	SDRA	B	Sweden	1998
F0136	FSC 202	SDRA	B	Sweden	1998
F0137	FSC 204	SDRA	B	Sweden	1998
F0138	FSC 206	SDRA	B	Sweden	1998
F0139	FSC 207	SDRA	B	Sweden	1998
F0140	FSC 209	SDRA	B	Sweden	1998
F0141	FSC 210	SDRA	B	Sweden	1998
F0143	FSC 213	SDRA	B	Sweden	1998
F0144	FSC 214	SDRA	B	Sweden	1998
F0145	FSC 216	SDRA	B	Sweden	1998
F0146	FSC 217	SDRA	B	Sweden	1998
F0148	FSC 224	SDRA	B	Sweden	1998
F0149	FSC 225	SDRA	B	Sweden	1998
F0150	FSC 226	SDRA	B	Sweden	1998
F0151	FSC 205	SDRA	B	Sweden	1998
F0152	FSC 208	SDRA	B	Sweden	1998
F0153	FSC 211	SDRA	B	Sweden	1998
F0154	FSC 215	SDRA	B	Sweden	1998
F0155	FSC 219	SDRA	B	Sweden	1998
F0156	FSC 223	SDRA	B	Sweden	1998
F0157	FSC 227	SDRA	B	Sweden	1998
F0159	FSC 233	SDRA	B	Sweden	1999
F0160	FSC 235	SDRA	B	Sweden	1999
F0195	FSC 161	SDRA	B	Sweden	1995
F0197	FSC 168	SDRA	B	Sweden	1995
F0198	FSC 177	SDRA	B	Sweden	1995
F0200	FSC 242	SDRA	B	Sweden	1995
F0202	FSC 334	SDRA	B	Sweden	1995
F0205	FSC 324	SDRA	B	Sweden	1995
F0210	FSC 258	SDRA	B	Sweden	2000
F0211	FSC 284	SDRA	B	Sweden	2000
F0215	FSC 261	SDRA	B	Sweden	2000
F0217	FSC 263	SDRA	B	Sweden	2000
F0233	FSC 279	SDRA	B	Sweden	2000
F0235	FSC 281	SDRA	B	Sweden	2000
F0237	FSC 283	SDRA	B	Sweden	2000
F0303	FSC 179	SDRA	B	Sweden	1995
F0021	FSC 115	SDRA	B	Ukraine	1980
F0022	FSC 116	SDRA	B	Ukraine	1991
F0024	FSC 119	SDRA	B	Ukraine	1990
F0027	FSC 124	SDRA	B	Ukraine	1990
F0586	AF19	BIM	B	Austria	unknown
F0587	AF9	BIM	B	Austria	unknown
F0588	AF8	BIM	B	Austria	unknown
F0589	AF6	BIM	B	Austria	unknown
F0590	AF5	BIM	B	Austria	unknown
F0591	AF3	BIM	B	Austria	unknown
F0595	AF54	BIM	B	Austria	unknown
F0597	AF36	BIM	B	Austria	unknown
F0599	AF22	BIM	B	Austria	unknown
F0433	Fr014	AFSSA/Lerpaz	B	Central Europe	unknown
F0459	Fr040	AFSSA/Lerpaz	B	Central Europe	unknown
F0187	FSC 180	SDRA	B	Czech Republic	1995
F0188	FSC 181	SDRA	B	Czech Republic	1995
F0189	FSC 182	SDRA	B	Czech Republic	1995
F0190	FSC 183	SDRA	B	Czech Republic	1995
F0191	FSC 184	SDRA	B	Czech Republic	1995
F0192	FSC 185	SDRA	B	Czech Republic	1995
F0193	FSC 186	SDRA	B	Czech Republic	1995
F0194	FSC 187	SDRA	B	Czech Republic	1995
F0035	FSC 080	SDRA	B	Finland	1984
F0163	FSC 249	SDRA	B	Finland	1995
F0601	DF101	BIM	B	Germany	unknown
F0603	DF99	BIM	B	Germany	unknown
F0611	DF107	BIM	B	Germany	unknown
F0614	DF161	BIM	B	Germany	unknown
F0616	DF159	BIM	B	Germany	unknown
F0617	DF158	BIM	B	Germany	unknown
F0620	DF155	BIM	B	Germany	unknown
F0621	DF169	BIM	B	Germany	unknown
F0625	DF164	BIM	B	Germany	unknown
F0626	DF163	BIM	B	Germany	unknown
F0627	DF162	BIM	B	Germany	unknown
F0634	DF170	BIM	B	Germany	unknown
F0639	DF193	BIM	B	Germany	unknown
F0640	DF194	BIM	B	Germany	unknown
F0641	DF195	BIM	B	Germany	unknown
F0642	DF196	BIM	B	Germany	unknown
F0643	DF197	BIM	B	Germany	unknown
F0702	TM1	DMID, (FVS,SZIU)	B	Hungary	2003
F0703	TM2	DMID, (FVS,SZIU)	B	Hungary	2003
F0705	T3	DMID, (FVS,SZIU)	B	Hungary	2007
F0706	T4	DMID, (FVS,SZIU)	B	Hungary	2007
F0707	T6	DMID, (FVS,SZIU)	B	Hungary	2007
F0708	T7	DMID, (FVS,SZIU)	B	Hungary	2007
F0709	T11	DMID, (FVS,SZIU)	B	Hungary	2007
F0710	T12	DMID, (FVS,SZIU)	B	Hungary	2007
F0711	T13	DMID, (FVS,SZIU)	B	Hungary	2007
F0712	T14	DMID, (FVS,SZIU)	B	Hungary	2008
F0713	T17	DMID, (FVS,SZIU)	B	Hungary	2008
F0714	T19	DMID, (FVS,SZIU)	B	Hungary	2008
F0715	T21	DMID, (FVS,SZIU)	B	Hungary	2008
F0716	T22	DMID, (FVS,SZIU)	B	Hungary	2008
F0731	8660/1995	I.Z.S.L.E.R.	B	Romania/Italy	1995
F0025	FSC 121	SDRA	B	Russia	1985
F0026	FSC 123	SDRA	B	Russia	1983
F0030	FSC 151	SDRA	B	Russia	1988
F0034	FSC 077	SDRA	B	Sweden	1981
F0036	FSC 081	SDRA	B	Sweden	1985
F0040	FSC 188	SDRA	B	Sweden	1996
F0093	FSC 102	SDRA	B	Sweden	1981
F0209	FSC 248	SDRA	B	Sweden	2000
F0226	FSC 272	SDRA	B	Sweden	2000
F0227	FSC 273	SDRA	B	Sweden	2000
F0302	FSC 175	SDRA	B	Sweden	1995
F0704	T1	DMID, (FVS,SZIU)	B	Hungary	2007
F0020	FSC 247	SDRA	B	France	1993
F0295	FSC 025	SDRA	B	France	1952
F0420	Fr001	AFSSA/Lerpaz	B	France	unknown
F0421	Fr002	AFSSA/Lerpaz	B	France	unknown
F0423	Fr004	AFSSA/Lerpaz	B	France	unknown
F0424	Fr005	AFSSA/Lerpaz	B	France	unknown
F0425	Fr006	AFSSA/Lerpaz	B	France	unknown
F0426	Fr007	AFSSA/Lerpaz	B	France	unknown
F0427	Fr008	AFSSA/Lerpaz	B	France	unknown
F0428	Fr009	AFSSA/Lerpaz	B	France	unknown
F0429	Fr010	AFSSA/Lerpaz	B	France	unknown
F0430	Fr011	AFSSA/Lerpaz	B	France	unknown
F0431	Fr012	AFSSA/Lerpaz	B	France	unknown
F0432	Fr013	AFSSA/Lerpaz	B	France	unknown
F0434	Fr015	AFSSA/Lerpaz	B	France	unknown
F0435	Fr016	AFSSA/Lerpaz	B	France	unknown
F0436	Fr017	AFSSA/Lerpaz	B	France	unknown
F0437	Fr018	AFSSA/Lerpaz	B	France	unknown
F0438	Fr019	AFSSA/Lerpaz	B	France	unknown
F0439	Fr020	AFSSA/Lerpaz	B	France	unknown
F0440	Fr021	AFSSA/Lerpaz	B	France	unknown
F0441	Fr022	AFSSA/Lerpaz	B	France	unknown
F0442	Fr023	AFSSA/Lerpaz	B	France	unknown
F0443	Fr024	AFSSA/Lerpaz	B	France	unknown
F0444	Fr025	AFSSA/Lerpaz	B	France	unknown
F0445	Fr026	AFSSA/Lerpaz	B	France	unknown
F0446	Fr027	AFSSA/Lerpaz	B	France	unknown
F0447	Fr028	AFSSA/Lerpaz	B	France	unknown
F0448	Fr029	AFSSA/Lerpaz	B	France	unknown
F0449	Fr030	AFSSA/Lerpaz	B	France	unknown
F0450	Fr031	AFSSA/Lerpaz	B	France	unknown
F0451	Fr032	AFSSA/Lerpaz	B	France	unknown
F0452	Fr033	AFSSA/Lerpaz	B	France	unknown
F0453	Fr034	AFSSA/Lerpaz	B	France	1999
F0454	Fr035	AFSSA/Lerpaz	B	France	unknown
F0455	Fr036	AFSSA/Lerpaz	B	France	unknown
F0456	Fr037	AFSSA/Lerpaz	B	France	unknown
F0457	Fr038	AFSSA/Lerpaz	B	France	unknown
F0461	Fr042	AFSSA/Lerpaz	B	France	unknown
F0462	Fr043	AFSSA/Lerpaz	B	France	unknown
F0463	Fr044	AFSSA/Lerpaz	B	France	unknown
F0464	Fr045	AFSSA/Lerpaz	B	France	unknown
F0465	Fr046	AFSSA/Lerpaz	B	France	unknown
F0466	Fr047	AFSSA/Lerpaz	B	France	unknown
F0467	Fr048	AFSSA/Lerpaz	B	France	unknown
F0468	Fr049	AFSSA/Lerpaz	B	France	unknown
F0469	Fr050	AFSSA/Lerpaz	B	France	unknown
F0470	Fr051	AFSSA/Lerpaz	B	France	unknown
F0471	Fr052	AFSSA/Lerpaz	B	France	unknown
F0472	Fr053	AFSSA/Lerpaz	B	France	unknown
F0473	Fr054	AFSSA/Lerpaz	B	France	unknown
F0474	Fr055	AFSSA/Lerpaz	B	France	unknown
F0475	Fr056	AFSSA/Lerpaz	B	France	unknown
F0476	Fr057	AFSSA/Lerpaz	B	France	unknown
F0477	Fr058	AFSSA/Lerpaz	B	France	unknown
F0478	Fr059	AFSSA/Lerpaz	B	France	unknown
F0479	Fr060	AFSSA/Lerpaz	B	France	unknown
F0480	Fr061	AFSSA/Lerpaz	B	France	unknown
F0481	Fr062	AFSSA/Lerpaz	B	France	unknown
F0482	Fr063	AFSSA/Lerpaz	B	France	unknown
F0483	Fr064	AFSSA/Lerpaz	B	France	unknown
F0484	Fr065	AFSSA/Lerpaz	B	France	unknown
F0485	Fr066	AFSSA/Lerpaz	B	France	unknown
F0486	Fr067	AFSSA/Lerpaz	B	France	unknown
F0487	Fr068	AFSSA/Lerpaz	B	France	unknown
F0488	Fr069	AFSSA/Lerpaz	B	France	unknown
F0489	Fr070	AFSSA/Lerpaz	B	France	unknown
F0490	Fr071	AFSSA/Lerpaz	B	France	unknown
F0491	Fr072	AFSSA/Lerpaz	B	France	unknown
F0492	Fr073	AFSSA/Lerpaz	B	France	unknown
F0493	Fr074	AFSSA/Lerpaz	B	France	unknown
F0494	Fr075	AFSSA/Lerpaz	B	France	unknown
F0495	Fr076	AFSSA/Lerpaz	B	France	unknown
F0496	Fr077	AFSSA/Lerpaz	B	France	unknown
F0497	Fr078	AFSSA/Lerpaz	B	France	unknown
F0498	Fr079	AFSSA/Lerpaz	B	France	unknown
F0499	Fr080	AFSSA/Lerpaz	B	France	unknown
F0500	Fr081	AFSSA/Lerpaz	B	France	unknown
F0501	Fr082	AFSSA/Lerpaz	B	France	unknown
F0502	Fr083	AFSSA/Lerpaz	B	France	unknown
F0503	Fr084	AFSSA/Lerpaz	B	France	unknown
F0504	Fr085	AFSSA/Lerpaz	B	France	2003
F0505	Fr086	AFSSA/Lerpaz	B	France	unknown
F0506	Fr087	AFSSA/Lerpaz	B	France	unknown
F0507	Fr088	AFSSA/Lerpaz	B	France	unknown
F0508	Fr089	AFSSA/Lerpaz	B	France	unknown
F0509	Fr090	AFSSA/Lerpaz	B	France	unknown
F0510	Fr091	AFSSA/Lerpaz	B	France	unknown
F0511	Fr092	AFSSA/Lerpaz	B	France	unknown
F0512	Fr093	AFSSA/Lerpaz	B	France	unknown
F0513	Fr094	AFSSA/Lerpaz	B	France	unknown
F0514	Fr095	AFSSA/Lerpaz	B	France	unknown
F0515	Fr096	AFSSA/Lerpaz	B	France	unknown
F0516	Fr097	AFSSA/Lerpaz	B	France	unknown
F0517	Fr098	AFSSA/Lerpaz	B	France	unknown
F0518	Fr099	AFSSA/Lerpaz	B	France	unknown
F0519	Fr100	AFSSA/Lerpaz	B	France	unknown
F0520	Fr101	AFSSA/Lerpaz	B	France	unknown
F0521	Fr102	AFSSA/Lerpaz	B	France	unknown
F0522	Fr103	AFSSA/Lerpaz	B	France	unknown
F0592	DF1	BIM	B	Germany	unknown
F0593	DF89	BIM	B	Germany	unknown
F0594	DF88	BIM	B	Germany	unknown
F0602	DF100	BIM	B	Germany	unknown
F0604	DF92	BIM	B	Germany	unknown
F0605	DF91	BIM	B	Germany	unknown
F0606	DF90	BIM	B	Germany	unknown
F0607	DF112	BIM	B	Germany	unknown
F0608	DF110	BIM	B	Germany	unknown
F0609	DF109	BIM	B	Germany	unknown
F0610	DF108	BIM	B	Germany	unknown
F0612	DF106	BIM	B	Germany	unknown
F0613	DF105	BIM	B	Germany	unknown
F0618	DF157	BIM	B	Germany	unknown
F0619	DF156	BIM	B	Germany	unknown
F0622	DF168	BIM	B	Germany	unknown
F0623	DF167	BIM	B	Germany	unknown
F0624	DF166	BIM	B	Germany	unknown
F0628	DF176	BIM	B	Germany	unknown
F0629	DF175	BIM	B	Germany	unknown
F0630	DF174	BIM	B	Germany	unknown
F0631	DF173	BIM	B	Germany	unknown
F0632	DF172	BIM	B	Germany	unknown
F0633	DF171	BIM	B	Germany	unknown
F0635	DF199	BIM	B	Germany	unknown
F0637	DF191	BIM	B	Germany	unknown
F0638	DF192	BIM	B	Germany	unknown
F0644	DF177	BIM	B	Germany	unknown
F0645	DF178	BIM	B	Germany	unknown
F0647	DF180	BIM	B	Germany	unknown
F0648	DF181	BIM	B	Germany	unknown
F0732	42055/2008	I.Z.S.L.E.R.	B	Italy	2008
F0733	21851/2006	I.Z.S.L.E.R.	B	Italy	2006
F0734	5768/2001	I.Z.S.L.E.R.	B	Italy	2001
F0284	SP98-2108	CDC	B	Spain	1998
F0326	SP98-6120	CDC	B	Spain	1998
F0600	CHF102	BIM	B	Switzerland	unknown
F0566	LVS	Batelle	B	Russia	unknown
F0245	99A-8449	CADH	B	USA	1999
F0253	97A-3245	CADH	B	USA	1997
F0316	OR01-1807	CDC	B	USA	2001
F0317	OR96-0463	CDC	B	USA	1996
F0318	OR96-0465	CDC	B	USA	1996
F0320	OR98-3548	CDC	B	USA	1998
F0338	IL96-2695	CDC	B	USA	1996
F0527	Squirrel monkey	AZDH	B	USA	unknown
F0360	BC97-3043	CDC	B	Canada	1997
F0018	FSC 035	SDRA	B	USA	1976
F0073	NE00-2850mp	CDC	B	USA	2000
F0074	NM00-2642	CDC	B	USA	2000
F0238	97A-1712	CADH	B	USA	1997
F0242	88A-7628	CADH	B	USA	1988
F0247	90A-2057	CADH	B	USA	1990
F0249	98A-11624	CADH	B	USA	1998
F0250	99A-6788	CADH	B	USA	1999
F0252	89A-2909	CADH	B	USA	1989
F0254	86A-4765	CADH	B	USA	1986
F0255	99A-2628	CADH	B	USA	1999
F0256	96A-7310	CADH	B	USA	1996
F0259	81A-3689	CADH	B	USA	1981
F0260	99A-6712	CADH	B	USA	1999
F0261	94A-6574	CADH	B	USA	1994
F0265	99A-9982	CADH	B	USA	1999
F0266	85A-3896	CADH	B	USA	1985
F0268	99A-9419	CADH	B	USA	1999
F0270	93A-6973	CADH	B	USA	1993
F0271	95A-9903	CADH	B	USA	1995
F0273	98A-6116	CADH	B	USA	1998
F0274	84A-3697	CADH	B	USA	1984
F0275	89A-7092	CADH	B	USA	1989
F0277	91A-3318	CADH	B	USA	1991
F0283	UT01-1901	CDC	B	USA	2001
F0285	ND00-1305	CDC	B	USA	2000
F0286	KY99-3387	CDC	B	USA	1999
F0289	KY01-4993	CDC	B	USA	2000
F0290	ND01-3647	CDC	B	USA	2001
F0321	CA97-0500	CDC	B	USA	1997
F0322	CA97-0655	CDC	B	USA	1997
F0323	WY96-2416	CDC	B	USA	1996
F0328	NY98-0219	CDC	B	USA	1998
F0330	KY00-3377	CDC	B	USA	2000
F0340	KYO1-4048	CDC	B	USA	2001
F0349	CO96-1243	CDC	B	USA	1996
F0351	IN99-1009	CDC	B	USA	1999
F0352	VA97-3236	CDC	B	USA	1997
F0353	WI97-1858	CDC	B	USA	1997
F0355	CA97-0656	CDC	B	USA	1997
F0373	TX03-3834mp	CDC	B	USA	2003
F0376	CO97-2123	CDC	B	USA	1997
F0400	OSU-18	OSU	B	USA	unknown
F0524	Gibbon "Ray-Ray" liver	AZDH	B	USA	unknown
F0598	AF30	BIM	B	Austria	unknown
F0615	DF160	BIM	B	Germany	unknown
F0301	FSC 158	SDRA	B	Norway	1994
F0110	FSC 312	SDRA	B	Sweden	1981
F0161	FSC 078	SDRA	B	Sweden	1984
F0299	FSC 100	SDRA	B	Sweden	1985
F0300	FSC 101	SDRA	B	Sweden	1985
F0584	TD03-407	WSU (Glen Scoles)	E	Canada	2003
F0583	TD02-28	WSU (Glen Scoles)	E	USA	1999
F0636	DF62	BIM	H	Spain	unknown
F0050	FSC 040	SDRA	N	USA	1950
F0051	FSC 156	SDRA	N	USA	1991
F0052	FSC 159	SDRA	N	USA	1995
F0075	CA99-3549	CDC	N	USA	1984
F0345	GA99-3550, U112	CDC	N	USA	1950
F0346	GA99-3548	CDC	N	USA	1977
F0364	AL97-2214	CDC	N	USA	1997
F0528	BT06-0131	AZDH	N	USA	2006
F0046	FSC 145	SDRA	P	Sweden	1982
F0045	FSC 144	SDRA	P	USA	1959
F0047	FSC 037	SDRA	P	USA	unknown
F0048	FSC 038	SDRA	P	USA	unknown
F0049	FSC 039	SDRA	P	USA	unknown
F0341	GA01-2803	CDC	P	USA	unknown
F0342	GA01-2802	CDC	P	USA	unknown
F0343	GA01-2801	CDC	P	USA	unknown
F0344	GA01-2799	CDC	P	USA	unknown
F0350	GA01-2800	CDC	P	USA	unknown
F0011	FSC 147	SDRA	M	Kazakhstan	1965
F0004	FSC 122	SDRA	M	Russia	1941
F0012	FSC 148	SDRA	M	USSR	1982
F0013	FSC 149	SDRA	M	USSR	1965
aStrain ID in the Northern Arizona University DNA collection
bStrain ID from the originating laboratory
cAFSSA/Lerpaz: Agence Française de Sécurité Sanitaire des Aliments, Laboratoire d'Etudes et de Recherches en Pathologie Animale et Zoonoses, DMID, AZDH: Arizona Department of Health Services, BIM: Institut für Mikrobiologie der Bundeswehr, CADH: California Department of Health Services, CDC: Centers for Disease Control and Prevention, (FVS, SZIU): Department of Microbiology and Infectious Disease…
dType defined by the eleven canSNP Dual Probe TaqMan assays from this study. F. tularensis subsp. tularensis subpopulations represented as "AI, AIa, AII". F. tularensis subsp. holarctica represented as "B". F. tularensis subsp. mediasiatica represented as "M". F. philomiragia represented as "P". Francisella-like endosymbiont represented as "E". F. hispaniensis represented as "H".
