# Supplementary material for: TaqMan Real-Time PCR Assays for Single-Nucleotide Polymorphisms Which Identify Francisella tularensis and Its Subspecies and Subpopulations
Source: PLoS One. 2014 Sep 19;9(9):e107964. doi: 10.1371/journal.pone.0107964 (PMC4169575; doi:10.1371/journal.pone.0107964)
Supplement: Table S2 — canSNP Table. (XLSX) [file pone.0107964.s002.xlsx]

## Sheet: TableS2-canSNP
Table S2. canSNP table for 11 assays in this study
Specificity	Branch	cSCHU S4 position	SCHU S4	FSC033	ATCC6223	WY96-3418	FSC022	OSU18	OR960246	FTNF002-00	LVS	257	FSC200	FSC147	U112	GA99-3549	GA99-3548	DF62 (F. hispaniensis)	Endosymbiont - Dermacenter andersoni (Tick)	F. philomiragia (ATCC25017)
F.TNH	aF.1	d397255	C	C	C	C	C	C	C	C	C	C	C	C	C	C	C	C	T	T
F.t.-specific	aT.1	e1165688	G	G	G	G	G	G	G	G	G	G	G	G	A	A	A	-	A	-
F.t. M	bM.1	d75124	C	C	C	C	C	C	C	C	C	C	C	T	C	C	C	T	-	hT
F.t. A&M	bA/M.1	d1491914	A	A	A	A	G	G	G	G	G	G	G	A	G	G	G	-	-	hA
F.t. A	bA.1	d397639	T	T	T	T	C	C	C	C	C	C	C	C	C	C	C	-	-	C
F.t. A.I	bA.I.1	d75109	A	A	G	G	G	G	G	G	G	G	G	G	G	G	G	-	-	iG
F.t. A1a	bA.I.12	f142781	C	G	G	G	G	G	G	G	G	G	G	G	G	G	G	-	-	G
F.t. A.II	bA.II.1	d84150	C	C	T	T	C	C	C	C	C	C	C	C	C	C	C	C	*C	T
F.t. B	bB.1	d83745	G	G	G	G	A	A	A	A	A	A	A	G	G	G	G	-	-	iA
F.t. JB	bB.16	e608245	G	G	G	G	T	G	G	G	G	G	G	G	G	G	G	-	-	G
F.t. nonJB	bB.2	g5162	C	C	C	C	C	A	A	A	A	A	A	C	C	C	C			iA
aBranch name published in Svensson et al 2009
bBranch name published in Vogler et al 2009
cSNP position based on the reference Schu S4 (NC_006570)
dSNP published in this study
eSNP published in Svensson et al. 2009
fSNP published in Pandya et al. 2009
gSNP published in Vogler et al. 2009
hSporadic amplification
iSporadic homoplasy
